# Supplementary material for: Soluble epoxide hydrolase derived lipid mediators are elevated in bronchoalveolar lavage fluid from patients with sarcoidosis: a cross-sectional study
Source: Respir Res. 2018 Dec 3;19:236. doi: 10.1186/s12931-018-0939-0 (PMC6276236; doi:10.1186/s12931-018-0939-0)
Supplement: Supplementary file 1 — Data S1. Summary of data used in the analysis. (XLSX 31 kb) [file 12931_2018_939_MOESM1_ESM.xlsx]

## Sheet: Sheet1
Data S1. Summary of data used in the analysis
Lipid mediators are expressed in nanomolar concentrations
0.25	Indicates a value replaced by 0.25 of the minimum concentration
Demographics and clinical data												Eicosanoids																										Endocannabinoids				Sphingolipids
Sample	Group	Age at BAL	CD4/CD8	Lofgren	HLA II DR	HLA II DQ	Gender	Smoking	X ray class	FEV (%)	FVC (%)	PGD2	LTB4	5-HETE	9-HETE	11-HETE	15-HETE	15-KETE	5(6)-EpETrE	11(12)-EpETrE	11,12-DiHETrE	14,15-DiHETrE	9-HODE	13-HODE	13-KODE	EKODE	9(10)-EpOME	12(13)-EpOME	9,10-DiHOME	12,13-DiHOME	12(13)-EpODE	5-HETrE	15-HETrE	13-HOTrE	5-HEPE	14-HDoHE	17-HDoHE	AG	LEA	PEA	LG	SM 12:0	SM 16:0	SM 18:0	SM 18:1	SM 24:1	SM 24:0	Cer 16:0	Cer 18:0
1	Healthy	21		Healthy	DRB1 03,14	DQB1 02,05	Female	Non-smoker	Healthy	86	95	4.4	20.7	46.3	4.4	0.4	41.3	12.7	8.2	1.4	0.2	0.6	35	107.5	76.4	81.9	770	734.8	39.1	33.7	1.6	1.2	3.3	13	3.7	4.8	17.6	106.7	26.7	103.3	420	0.4	44.9	8	0.7	20.1	15.7	4.5	2.1
2	Healthy	22	4	Healthy	DRB1 08,09	DQB1 03,04	Female	Non-smoker	Healthy	98	113	1.9	6.7	13.3	3.9	0.025	53.8	10.4	1.9	1	0.4	0.9	10.3	82.7	22.6	15.1	401.1	377.1	46.2	33.5	2.5	0.6	3.3	6.8	0.7	4.1	37	130	6.7	2586.7	603.3	0.025	40.3	7.9	0.3	20	7.1	8	3.3
3	Healthy	35		Healthy	DRB1 04.13	DQB1 03.06	Female	Non-smoker	Healthy	101	116	3.5	13.5	31.4	4.6	1.8	29.7	15.2	4.8	0.3	0.025	0.4	59.1	112.6	101.9	149	620.6	572	83.4	73.7	4	1.4	1.5	5.6	2.1	0.175	20	66.7	3.3	10403.3	273.3	0.7	44.5	6.5	0.6	13.7	16	4.3	2
4	Healthy	23		Healthy	DRB1 04.13	DQB1 03.06	Female	Non-smoker	Healthy	113	117	3.5	33.3	50.4	2.7	0.1	68.8	13.9	3.3	1.1	0.025	0.8	28.5	112.5	63.6	68.3	251.1	241.9	50.4	38.2	1.5	2.1	5.3	5	2	5.8	31.3	73.4	6.7	696.7	366.7	0.3	57.5	8.1	1.1	17.2	15.7	9.7	4.8
5	Healthy	26	0.9	Healthy			Female	Non-smoker	Healthy	122	111	6.3	29.2	41.3	7.6	4.6	40.5	14.8	3.2	0.075	0.1	0.3	117.9	144.9	182.3	200.9	370.5	359.7	85.7	71.7	3.1	1.6	2.4	3.6	2.2	0.175	10.4	63.4	3.3	173.3	423.3	0.1	47.8	7.1	0.2	32.2	15.1	3.9	1.9
6	Healthy	30	2.7	Healthy	DRB1 03.13	DQB1 02.06	Female	Non-smoker	Healthy	99	99	18.7	58.5	179.7	28.4	1.7	398.3	71.8	9.3	1.9	0.9	0.9	21.3	259.7	60.2	31.5	96.7	96.4	15.1	10.5	0.15	7	49.1	6.8	15.6	59.3	196.1	176.7	3.3	96.7	663.4	0.1	49.3	6.7	0.1	7.3	12.5	5.6	4
7	Healthy	20	2.2	Healthy	DRB1 03,08	DQB1 02,04	Female	Non-smoker	Healthy	100	118	11.7	55.5	201.5	11	1.7	59.6	9.6	9.7	1.8	0.025	0.6	59.5	149.3	78.9	68	664.6	601	31.8	20.9	5.4	5.8	5.4	9.3	33.8	11.3	40.9	100	3.3	15156.7	540	0.1	44.9	8.6	1.8	9.5	9.4	2.7	1.7
8	Healthy	24	2.7	Healthy	DRB1 11,13	DQB1 03,06	Female	Non-smoker	Healthy	103	98	4.4	47.3	116.4	10.9	2.8	111.2	22.6	7.5	1.1	0.3	1.3	40.1	147.8	91.7	106.3	127.5	147.4	29.7	14.9	0.9	4	10.2	13.9	7.4	10.4	63.3	306.6	3.3	11236.7	2186.7	0.3	45.5	8.8	0.6	15.3	20.7	7.5	3.3
9	Healthy	21	1.6	Healthy	DRB1 04,07	DQB1 02,03	Male	Non-smoker	Healthy	116	117	1.5	139.1	288.3	10.7	1.9	52.9	26.7	7.8	2.7	0.025	0.8	15.4	44.7	37.6	32.7	712	681.4	112.5	107.5	0.8	15.2	2.2	2.9	20.2	3.1	13.5	143.3	13.3	80	580.8	0.5	67.5	10	1.1	31	23.7	8.3	4.9
10	Healthy	24	1.4	Healthy	DRB1 04,07	DQB1 03	Male	Non-smoker	Healthy	120	126	3.4	11	27	6.9	3.4	28	12.7	8.5	1.2	0.025	0.4	74.4	109.4	110.1	153.9	765.4	746.9	209.7	200.1	5.7	0.7	1.2	6.3	0.15	0.175	5.5	80	3.3	9913.3	350	0.2	43.9	9.6	0.5	39.2	16.1	4.5	3.2
11	Healthy	27	1.9	Healthy	DRB1 07,13	DQB1 03,06	Male	Non-smoker	Healthy	130	127	5.5	20.3	32.6	5.6	3.2	55.2	22.2	1.8	1	0.4	0.5	145.4	311.8	236.5	256.4	644.8	601.5	126.9	110.2	4.3	2.3	5.8	13.2	2.3	2.9	20.2	56.6	3.3	163.3	197.5	0.2	58.6	11.3	0.9	26.4	17.6	8.4	4.6
12	Healthy	24	1.1	Healthy	DRB1 13,15	DQB1 05,06	Male	Non-smoker	Healthy	109	109	16.5	65.7	150.9	30.7	2.7	230.8	46.9	6.4	1.3	0.2	0.5	58.4	276.3	120.9	122.2	599.2	634.1	275.8	237.7	7.3	8.6	21.8	12.7	12.8	23.2	109.1	100	3.3	183.3	416.7	0.1	63.7	7.5	0.4	38.7	26.8	15	5
13	Healthy	23	5.2	Healthy	DRB1 13,15	DQB1 06	Male	Non-smoker	Healthy	122	115	4.8	67.2	114.3	12	2.5	75.8	22.3	7	1.9	0.025	0.4	36.6	109.6	87.4	113.8	630.8	615.1	222.4	201.2	6.7	7.1	6	7.9	5	14.7	37.4	40	0.825	136.7	256.7	0.025	35.7	7.7	0.2	23	15.4	5.6	3
14	Healthy	23	0.9	Healthy	DRB1 13	DQB1 06	Male	Non-smoker	Healthy	112	127	47.6	55.6	170.8	168.9	19.4	1290.3	123.9	13	0.075	0.4	1.1	270.9	926.4	473.4	635	391.2	453.1	151.2	145	7.1	4.2	104.5	24.5	14.9	168.8	463.4	120	3.3	286.7	593.3	0.3	49	6.2	0.2	9.5	20	7.1	3.5
15	Healthy	24	1.8	Healthy	DRB1 04.16	DQB1 05.03	Male	Non-smoker	Healthy	117	109	0.15	31.8	55.5	5.5	0.6	40.2	15.9	3.7	0.8	0.1	0.4	41.9	84.1	99.9	82.5	460.6	415.1	55.6	42.4	2.9	2.7	2.5	3.7	6.8	9.6	15.9	86.7	3.3	15673.3	260.8	0.4	52.4	6.4	0.6	17.5	13.4	4.1	1.8
16	Healthy	23	1.6	Healthy	DRB1 03.15	DQB1 02.06	Male	Non-smoker	Healthy	107	108	4.3	24.8	51	9.2	0.4	133.5	31.5	4.8	0.5	0.025	0.5	22.7	210.7	56.8	34.8	435.6	440.6	104.6	84.7	3.4	2.8	10.3	22.6	4.4	16	66.6	140	0.825	306.7	530	0.025	38.7	5.2	0.4	23.3	12.4	4	1.8
17	Sarcoidosis	56	6.7	Löfgren	DRB1 03	DQB1 02	Female	Ex-smoker	Sarc I	100	97	0.15	19.4	42.9	4.8	0.025	78.2	18.7	8.2	1.1	0.4	1.1	21.2	148.8	77.6	37.1	160	214.4	56.2	23.8	1.7	1.2	5.3	20.4	2.4	4.5	51.3	190	3.3	4113.3	1166.7	0.3	61.7	11.1	1.2	35.5	22.3	11.1	5
18	Sarcoidosis	30	9.7	Löfgren	DRB1 01,03	DQB1 02,05	Female	Ex-smoker	Sarc I	86		4.6	54.8	110.2	24.5	1	230.8	68.5	5.1	1.5	0.3	1	29.6	257.5	116.8	73	386.5	373.3	103.4	96	0.15	3.4	10.1	21.2	4	23.6	64.2	122.1	3.4	71.2	681.3	0.3	46.5	8.1	0.7	8.2	10.5	7.8	4.6
19	Sarcoidosis	49	1.9	Löfgren	DRB1 04,13	DQB1 03	Female	Ex-smoker	Sarc I	92	95	15	35.8	99.8	9.8	2.8	84.3	11.3	7.4	1.7	1.2	1.3	51.5	113	29.9	29.4	244.7	250.4	56.5	35.2	1.6	5	6.9	6.6	6.7	12.7	53.7	150	7.1	6857.1	542.8	0.3	61.6	12.7	0.8	16.9	24.6	12	7.2
20	Sarcoidosis	55	26	Löfgren	DRB1 03,09	DQB1 02,03	Female	Non-smoker	Sarc I	66		49	23	51.1	19.8	5.5	185	42.9	4.1	1.6	0.7	1	32.4	235.6	58.2	42	730.2	661.6	89.5	77.2	4	3.5	13.8	12.2	3.2	9.5	58.6	80	13.3	273.3	636.6	0.025	32.9	5.2	0.025	12.3	4.3	5.2	2.4
21	Sarcoidosis	45	2.3	Löfgren	DRB1 01.03	DQB1 02.05	Female	Non-smoker	Sarc I	95		0.6	18.6	26.5	19.8	0.8	179.9	40.3	4.9	1.7	0.8	1.2	16	151	35.1	23.7	354.5	371.6	173.5	149.6	3.1	0.9	15.2	12.7	1.7	20.4	103.9	86.7	10	10080	493.4	0.6	40	8.2	0.8	28.3	11	7.9	4.3
22	Sarcoidosis	39	9.6	Löfgren	DRB1 03.14	DQB1 02.05	Male	Ex-smoker	Sarc I	78	75	4.6	27.6	67.8	16.3	0.025	174.1	34.8	8.1	1.7	0.3	0.05	28.8	208	60.3	31.2	307.4	327.2	114.9	110.9	2.3	2	11.4	13.6	3.2	3.8	35.7	220	3.3	186.7	2376.7	0.025	34.8	5.9	0.1	15.7	6.4	6.9	4.3
23	Sarcoidosis	40	18.1	Löfgren	DRB1 03,07	DQB1 02	Male	Ex-smoker	Sarc I	105	110	4.9	9.2	17.9	13.6	0.025	110.6	19.6	6.1	0.7	0.4	1.3	17.3	150.5	28	33.1	314.7	318.1	41.5	31.3	1.4	0.8	7.3	18.6	2.4	15.2	75.4	186.6	3.3	5993.3	670	0.2	70.6	11	1	37.4	30.7	11.3	7
24	Sarcoidosis	31	11.3	Löfgren	DRB1 03,16	DQB1 02,05	Male	Ex-smoker	Sarc I	99		18.8	18.1	45.7	18.5	2.7	149	33.7	6	0.7	0.4	0.8	243.9	638.7	418.3	336.7	315	299.3	76.1	53.1	2.8	0.9	10.8	56.3	2.1	14.9	67.6	116.7	6.7	24576.7	473.3	0.025	60.3	12.6	0.7	40.9	16.7	5.6	3.2
25	Sarcoidosis	35	20	Löfgren	DRB1 01,03	DQB1 02,05	Male	Non-smoker	Sarc I	82		1.6	10.9	18.9	17.6	0.025	106	10.8	3.7	0.5	0.2	0.9	32.9	306.3	76.7	86.2	224.9	252.3	52.7	33	0.8	1.5	11.3	51.2	1.4	10.8	44	63.3	3.3	76.7	276.7	0.025	69.6	9.6	0.8	41.3	12.8	5.5	2.5
26	Sarcoidosis	43	4.9	Löfgren	DRB1 03	DQB1 02	Male	Non-smoker	Sarc I	85	89	4.7	19.9	31.6	2.4	2.8	35.9	12.9	2.3	0.9	0.7	0.4	101.5	149.6	165.7	163.4	226.1	226.5	95.4	68.5	3	1.8	3.4	3.3	3.1	8.8	22.9	53.4	3.3	780	216.7	0.1	55.3	7.1	0.2	18.8	14.1	3.8	2.2
27	Sarcoidosis	41	13	Löfgren	DRB1 03,15	DQB1 02,06	Male	Non-smoker	Sarc I	80	82	24.5	215.3	539.6	34.1	7.6	280.6	45.3	10.9	2.6	2.4	3.1	122.7	285.4	200.9	252.3	82.4	78.9	16.6	12.9	0.8	25.4	21.2	10.8	32.1	28.7	126.9	140	3.3	1753.3	660	0.3	117.9	16.8	3.1	51.4	27.8	10.2	6.9
28	Sarcoidosis	41	11	Löfgren	DRB1 03.04	DQB1 02.03	Male	Non-smoker	Sarc I	108		12.9	46.1	115.9	27.8	7.5	279.4	39.6	11.3	3.1	0.025	0.9	128	420.9	199	199.6	112.1	96.3	16.9	14.7	0.15	5.3	14.1	23.5	6.1	28	98.5	66.6	0.825	73.3	240	0.1	45.8	8.4	0.3	29.2	23.8	3.3	2.2
29	Sarcoidosis	39	13	Löfgren	DRB1 01.03	DQB1 02.05	Male	Non-smoker	Sarc I	90	91	5.8	70.6	132	8	1.4	112	24.8	6.7	1.9	1.3	1.6	48.1	164	127	106.8	880.3	883.4	175.2	117.1	10.1	5.5	8.5	16.6	5	14.8	54.7	120	20	223.3	153.4	0.5	87.6	14.4	2.5	48.3	27.6	12.5	6.1
30	Sarcoidosis	31	5.9	Löfgren	DRB1 01.03	DQB1 02.05	Male	Non-smoker	Sarc I	106	107	0.15	9.5	18	7.7	1.8	45.8	11.6	9.1	1.3	1.2	1.6	35.5	85.6	47.4	66.7	816.7	826.9	100.4	69.5	6.3	0.1	3.5	4.3	1.7	6	27.6	146.6	13.3	4910	616.6	0.1	128.4	18.3	4.1	63.6	11.3	8.9	4.5
31	Sarcoidosis	56	4.4	non-Löfgren	DRB1 04.13	DQB1 03.03	Female	Ex-smoker	Sarc I	80	75	2	4.9	7.7	9.3	0.4	82.2	25.6	3	1.3	0.5	0.5	23.9	164.8	75	94.5	1015.2	980.1	91.2	66.1	9.4	0.6	7	7.5	1.6	26.1	83.9	96.7	6.7	10693.3	53.4	0.2	57.5	9.6	0.5	21.7	24.8	11.7	5.1
32	Sarcoidosis	40	11.1	non-Löfgren	DRB1 03	DQB1 02	Female	Ex-smoker	Sarc I	82	80	3.1	12.4	21.6	8.4	2.2	43.6	12	7	0.7	0.5	0.8	99.8	152.2	149.1	115	172.4	187.4	27.3	15	0.9	0.3	4	7.5	1.7	5.5	29.6	66.6	3.3	3266.7	510	1	87	12.6	2.6	29.8	33.2	4.7	2.4
33	Sarcoidosis	67	4	non-Löfgren	DRB1 07,15	DQB1 02,06	Male	Ex-smoker	Sarc I	78	72	11.6	15.5	30.6	13.4	1.8	112.9	17.3	4.1	0.4	0.2	0.5	148.5	354	187.8	192.3	301.7	316.8	74.3	53	2.1	1.4	7.5	30	2.8	14.9	53.5	103.3	6.7	38650	416.7	0.1	55.5	9.3	0.9	27.2	11.1	6.1	2.6
34	Sarcoidosis	43	25	non-Löfgren	DRB1 04,08	DQB1 03,04	Male	Ex-smoker	Sarc I	83		1.2	16.2	23	8.8	0.8	84.1	21.6	2.8	0.6	0.4	0.6	42.6	117.4	71.6	45.5	210.3	222	78.7	61	1.9	0.8	6.3	5.8	1.6	10.6	48.1	103.3	6.7	5190	497.5	0.1	81.9	14.4	1.3	46.6	15.1	14	6.7
35	Sarcoidosis	56	5.1	non-Löfgren	DRB1 11.14	DQB1 03.05	Male	Ex-smoker	Sarc I	104	104	6.2	28.2	43	5.2	0.025	63.1	13.4	4.2	1.2	1	1.2	27.9	88.5	52.3	59.1	363.1	405.2	97	63	2.7	1.6	4.5	4.1	2.4	14.5	52.9	96.6	6.7	6876.7	6.6	0.025	66	7.7	0.3	20.1	11.5	10.5	4
36	Sarcoidosis	45	11	non-Löfgren	DRB1 04,12	DQB1 03,03	Male	Non-smoker	Sarc I	104	94	9.8	76.7	199.1	16.1	6.3	160	37	8.6	1.5	1	1.2	68.6	179.3	127.1	135.1	120.7	110.5	10.9	8.8	0.15	6.8	15.4	13.8	11.6	18.1	80.9	213.4	3.3	22266.7	1480	0.025	61.9	9.2	0.6	30.8	10.9	8.5	4.6
37	Sarcoidosis	33	5	non-Löfgren	DRB1 13.15	DQB1 06	Male	Non-smoker	Sarc I	90	84	1.5	22.9	43.5	4.9	2.2	27.6	9.5	4.7	0.7	0.3	0.6	74.5	113.7	100.8	147.9	262.4	269.1	81.8	53.1	3.1	2.3	2.2	3.5	2.6	0.175	18.1	146.6	6.7	13210	673.4	0.025	49.6	5.7	0.025	27.5	14.5	3.3	1.6
38	Sarcoidosis	55	4.8	Löfgren	DRB1 03,13	DQB1 02,06	Female	Non-smoker	Sarc II	82	82	40.1	5.2	9	3.2	0.025	66.3	15.4	6.2	2.1	0.8	1.5	19.8	353.6	86.2	45.7	909.4	863.1	125.8	105.4	9.4	0.5	6.5	32.3	1.5	18.6	73.8	256.6	6.7	233.3	4926.7	0.2	50	6.7	1.2	12.1	9	2.4	1.6
39	Sarcoidosis	37	7.3	Löfgren	DRB1 13,15	DQB1 06	Female	Non-smoker	Sarc II	107		17.5	73.8	201.8	42.5	13.5	460.6	70.9	8.8	2.5	0.3	0.3	321.2	667.1	583.8	382.7	119.7	112.8	29.8	25.3	0.15	7.9	22.6	22.9	19.2	28.8	132.4	128	0.825	80	264	0.1	45.2	5.9	0.2	15.7	5.1	4.8	3.1
40	Sarcoidosis	40	1.8	Löfgren	DRB1 01.03	DQB1 02.05	Female	Non-smoker	Sarc II	81	81	8.3	16.7	32.2	13.1	0.2	117.8	17.3	6.4	0.9	0.5	0.5	19.3	122.4	23.5	27.8	399.3	432.7	109.7	81.7	3	0.9	8.8	13.1	2.5	19.8	117.7	206.7	0.825	4950	726.7	0.1	53.7	7.8	0.8	41.7	12.8	8.1	4.3
41	Sarcoidosis	33	7.9	Löfgren	DRB1 03	DQB1 02	Male	Ex-smoker	Sarc II	89	81	55.4	60.9	47.3	17.4	2.6	191.1	36.5	2.9	0.075	1.2	1	123.4	334.7	202.5	209.9	163.1	207.9	163	112.5	2.5	6.8	15.8	17.8	5.3	18.5	111.8	30	0.825	110	360	0.1	56.6	6.6	0.025	0.7	6.8	12.8	5.1
42	Sarcoidosis	36	15	Löfgren	DRB1 13,15	DQB1 06	Male	Non-smoker	Sarc II	89		13.6	85	176.6	48.5	7.7	315.1	51.5	26.3	4.6	2.2	2.5	96.1	235.1	216.8	196.3	472.5	436.9	68.6	41.7	4	9.9	24.8	19.9	10.7	15.1	74.5	143.4	10	186.7	526.7	0.2	102.4	20.5	2.3	69.9	39.2	11.7	7.3
43	Sarcoidosis	40	1.1	Löfgren	DRB1 01,15	DQB1 05,06	Male	Non-smoker	Sarc II	100	93	2.4	16.1	31.8	4	0.1	65.1	12.1	3.5	0.7	0.6	1.4	38.2	103.8	65.2	63	321.6	333.6	52.9	42.1	2.6	1.2	6.6	2.7	1.9	1.7	22.1	186.7	13.3	25920	1263.3	4.9	105.2	20	6.7	54.7	26.7	8.6	3.5
44	Sarcoidosis	30	23	Löfgren	DRB1 01.03	DQB1 02.05	Male	Non-smoker	Sarc II	82		21.1	336.1	697.8	33.4	11.8	262.2	62.5	22.1	3.9	0.5	1	184.7	409.6	338.8	416.2	139.7	135.7	20.4	13.2	1.2	33.9	22.4	25.5	54.1	23.1	87.3	133.3	3.3	73.3	770	0.5	83.6	12.3	2	30.3	24.5	7.3	4
45	Sarcoidosis	41	11	non-Löfgren	DRB1 03	DQB1 02	Female	Ex-smoker	Sarc II	48		7.1	28.8	48.3	28	10.5	165.5	43.7	5.4	0.075	0.6	0.9	445.2	614.8	600.8	537.5	327	360.5	377.9	334.6	3.3	2.8	21.3	23.1	4.8	12.3	63.9	53.3	0.825	243.3	363.3	0.5	74.6	13.4	0.8	19	25.3	17.5	7.5
46	Sarcoidosis	32	10	non-Löfgren	DRB1 04,15	DQB1 03,06	Female	Ex-smoker	Sarc II	97	117	1.7	11.2	20.9	10.6	0.8	120.1	16.7	5.6	0.6	1	2.3	55	181.9	94.9	100.7	277.5	262.6	36	29.7	2	0.025	15.6	4.6	0.8	4.4	31.9	306.7	10	28886.7	2526.6	0.4	102.3	12.9	2.2	55.3	14.2	6.8	2.4
47	Sarcoidosis	56	4	non-Löfgren	DRB1 13,15	DQB1 03,06	Female	Non-smoker	Sarc II	102	102	16.1	17.6	32.5	16.6	1.1	171.7	24.9	5.7	1.4	0.3	0.5	43.3	237.6	70.1	79	661	630.6	175.2	155.4	6.1	1.6	10.1	11.1	2.7	28.8	93.7	156.7	6.7	256.7	600	0.4	83.2	12.3	1.7	30	18.9	18.2	8.7
48	Sarcoidosis	47	9.6	non-Löfgren	DRB1 14.16	DQB1 05	Female	Non-smoker	Sarc II	91	100	13.6	26.1	51	11.4	1.3	151.6	35	7.5	1.4	1.4	3.4	73.4	468.5	232.1	170.1	1175.4	1223.9	481.9	411	14.4	0.9	14.4	13.8	0.6	9.5	50.2	113.3	6.7	5010	646.7	0.2	86.6	12.6	1.2	24.4	16.9	20.3	8.4
49	Sarcoidosis	45	11.5	non-Löfgren	DRB1 03,13	DQB1 02,06	Female	Non-smoker	Sarc II	88		4.8	22.6	42.1	11.4	0.2	116.8	17.7	6.1	1	0.8	1.1	100.2	224.3	138.6	202.9	427.7	440.3	68.8	49.4	3.2	1.2	10.9	7.1	1.3	9.7	45.7	96.6	6.7	11833.3	616.7	0.5	73.9	11.7	1.4	29.8	21.7	11.1	5.5
50	Sarcoidosis	33	8.7	non-Löfgren	DRB1 11,15	DQB1 03	Male	Ex-smoker	Sarc I	71		22.8	58.3	172	37.6	11.4	317.3	49.9	12.3	2.9	0.7	1.3	215.5	596.1	300.9	364.1	205.2	173.5	31	26.6	0.15	6	22.9	12.5	6.8	14.5	59.4	146.7	0.825	90	916.7	0.025	70.3	6.6	0.2	23.6	11.8	4.3	2.6
51	Sarcoidosis	29	12	non-Löfgren	DRB1 04,10	DQB1 03,05	Male	Ex-smoker	Sarc II	103	108	6.5	31.3	70	2.1	6	22.5	19	2.7	0.075	0.9	2.4	91.5	106.7	162.5	190.3	351.4	347.2	46.9	28.7	3.6	4.7	3.2	0.25	2.2	0.175	8.3	62	3.4	124.1	1.6	3.5	113.1	14	3.5	46	25.1	5.9	2.3
52	Sarcoidosis	31	5.2	non-Löfgren			Male	Ex-smoker	Sarc II	97	95	2.9	57.8	78.1	5.3	0.025	57.6	14	5.2	0.6	0.1	0.5	13.7	57.3	17.8	25.7	159.1	170.2	52.9	45.8	0.6	3.6	2.5	4.3	3.4	3.3	22.1	146.6	3.3	5240	233.4	0.3	40.2	6.4	0.3	10	14.3	3.3	2.3
53	Sarcoidosis	57	12	non-Löfgren	DRB1 13,14	DQB1 05,06	Male	Non-smoker	Sarc II	80	76	19.3	13.7	41.5	28.7	14.3	122.1	32.2	5.4	0.9	2.6	3	879.5	1126.3	1012.8	679	579.9	583.7	53.3	43.8	4.3	2.2	11.5	41.9	4	15.3	30.8	96.7	16.7	616.7	1160	0.025	56	8	0.1	32.4	17.1	10.4	5.4
54	Sarcoidosis	43	4.9	non-Löfgren	DRB1 01.12	DQB1 03.05	Male	Non-smoker	Sarc II	78	75	10.4	22.8	42.1	7.9	3	50.8	13.8	2.5	0.5	0.6	1	187.9	261.9	216.9	276.8	371.4	362.1	150.2	109.8	4.8	2.5	4.7	6.6	6.2	9.9	42.5	66.7	3.3	4636.7	383.4	0.025	64.4	7.8	0.025	26.9	13.8	7.1	3.6
55	Sarcoidosis	30	3.6	non-Löfgren	DRB1 15	DQB1 06	Male	Non-smoker	Sarc II	75	85	2.4	15	28.1	5.5	2.8	24.6	8.5	1.9	0.075	0.1	0.6	118.3	165.5	147.6	183.4	334.3	337.8	80.8	58.7	3.3	1.3	3.3	6.5	1.8	0.7	13.9	70	0.825	150	396.6	0.025	49.5	6.7	0.5	22.2	11	2.6	1.7
56	Sarcoidosis	32	1.5	non-Löfgren	DRB1 12.14	DQB1 03.05	Male	Non-smoker	Sarc II	101	98	38.1	77.6	170.5	89.9	1	920.3	142.8	10.3	2.2	0.2	0.8	20.7	836.9	132.8	76.1	427.2	394.7	62.1	65.4	1.7	4.5	35	78.4	4.4	48.2	172.1	303.3	0.825	5016.7	1290	0.2	78.4	10.5	0.8	37.6	25.1	10	4.8
57	Sarcoidosis	51	1.6	non-Löfgren	DRB1 04,12	DQB1 03	Male	Non-smoker	Sarc II	101	88	0.15	20.1	38.4	2.6	0.025	16.3	6.7	0.45	1.3	0.2	0.5	24	45.6	33.5	43.3	431.4	442.4	68.3	52.5	3.1	1.3	0.6	2.4	2.4	2.3	11.5	126.7	10	3193.3	593.4	0.3	40.5	6.8	0.2	19	10.6	4.3	2.3
[truncated: 9 more columns]
